# Supplementary material for: Stereotactically Guided Microsurgical Approach for Deep-Seated Eloquently Located Lesions
Source: J Clin Med. 2025 Jun 12;14(12):4175. doi: 10.3390/jcm14124175 (PMC12194318; doi:10.3390/jcm14124175)
Supplement: Supplementary file 1 [file jcm-14-04175-s001.zip]

Archive with 2 entries (2 files):
- Suppl. Figure S1.pptx
- Suppl. Figure S2.pptx
